# Supplementary material for: Comparative Transcriptome Profiling of Gaeumannomyces graminis var. tritici in Wheat Roots in the Absence and Presence of Biocontrol Bacillus velezensis CC09
Source: Front Microbiol. 2019 Jul 9;10:1474. doi: 10.3389/fmicb.2019.01474 (PMC6629770; doi:10.3389/fmicb.2019.01474)
Supplement: TABLE S1 — The selected DEGs and the sequences of primer pairs used for the qRT-PCR experiment. [file Table_1.XLSX]

## Sheet: Table S1
Supporting Information Table S1. The selected differently expressed genes and the sequences of primer pairs that were used for qRT-PCR expriment.
GeneID	Forward_Primer	Reverse_Primer	Reference	Protein Name
GGTG_10011	GTGTGTTTAGCTACCTTGACACAC	TGTAAGGGAAGATGTTCTTGTGGA	This work	catalase-3
GGTG_08028	ACCATCATCATCAACTCTCTGCTT	GGAGTACCCGAGTTGATGTCATT	This work	cell wall protein
GGTG_11845	CCTTTATGCGCACCATCATCATC	GATGAGCAGGAAGGTCTTGTACTC	This work	putative ABA 3 protein
GGTG_03282	TAGCAATTTCCGTCCTATATGCCT	AGTTAATCTGGGCCACTATGATGT	This work	para-nitrobenzyl esterase
GGTG_10566	CCCAAACACCAAAATCGTCATGG	CCACTGTTGCAGATAATCATGGTG	This work	cutinase 1
GGTG_06631	CAACCTCAAGACGCTTGACAC	GATGGCCTCGAATAAGCCCAAG	This work	cell wall protein
GGTG_07996	AGCGTGGTATCCTCACTCTGC	ATCTTCTCACGGTTAGACTTGG	This work	actin
GGTG_13824	TCCCAACAACATCCAGACCG	TCCATACCCTCGCCAGTGTA	(Xie et al., 2019)	tubulin beta
GGTG_01050	CATCAAGCGCATGTCTTCCG	GGTCGACCGTGTTCTTCCAT	(Xie et al., 2019)	elongation factor2-1
REFERENCE Xie, L. H., Quan, X., Zhang, J., Yang, Y. Y., Sun, R. H., Xia, M. C., et al. (2019). Selection of Reference Genes for Real-time Quantitative PCR Normalization in the Process of Gaeumannomyces graminis var. tritici Infecting Wheat. Plant Pathol J 35, 11-18. doi: 10.5423/PPJ.OA.03.2018.0038

## Sheet: Table S2
Supporting Information Table S2. Summary of sequences analysis after Illumina sequencing.
Samples	Raw reads	Clean reads	Clean bases(bp)	Clean reads Q20(%)	Clean reads Q30(%)	GC(%)
CK1	28542232	25615568	3.58G	98.58	95.93	59.33
CK2	26834204	24806144	3.47G	98.63	96.03	59.48
CK3	18066122	16872204	2.36G	97.88	94.13	59.75
Ggt1	217728796	184984474	25.84G	97.02	92.16	57.84
Ggt2	219368506	184372708	25.76G	97.3	92.84	58.04
Ggt3	214455226	184095978	25.72G	97.25	92.7	57.42
Bv+Ggt1	221857364	183575674	25.65G	97.62	93.22	56.65
Bv+Ggt2	221853730	184627292	25.79G	97.73	93.52	56.94
Bv+Ggt3	221855228	185588376	25.93G	97.81	93.67	56.43
CK: the Ggt sample on the PDA plates; Ggt: the samples infected with pathogen Ggt; Bv+Ggt: the samples treated with CC09 strain and pathgen Ggt; Q20: The percentage of bases in clean reads with a Phred value >20; Q30: The percentage of bases in clean reads with a Phred value >30.

## Sheet: Table S3
Supporting Information Table S3. The list of molecular function for identified secreted protein-coding genes based on the data of Profile 6 in Fig. 3
GO ID	Molecular Function	Number of DEGs	P value
GO:0030248	cellulose binding	5	1.13637e-07
GO:0001871	pattern binding	5	1.53433e-07
GO:0030247	polysaccharide binding	5	1.53433e-07
GO:0016798	hydrolase activity, acting on glycosyl bonds	10	4.91364e-07
GO:0031176	endo-1,4-beta-xylanase activity	4	1.06077e-06
GO:0097599	xylanase activity	4	1.06077e-06
GO:0004553	hydrolase activity, hydrolyzing O-glycosyl compounds	9	3.32402e-06
GO:0004175	endopeptidase activity	7	2.15346e-05
GO:0016787	hydrolase activity	20	2.34657e-05
GO:0004252	serine-type endopeptidase activity	5	4.16797e-05
GO:0030246	carbohydrate binding	5	5.37912e-05
GO:0070011	peptidase activity, acting on L-amino acid peptides	8	0.000158096
GO:0008236	serine-type peptidase activity	5	0.00023187
GO:0017171	serine hydrolase activity	5	0.00023187
GO:0008233	peptidase activity	8	0.000324309
GO:0003824	catalytic activity	31	0.000421299
GO:0003953	NAD+ nucleosidase activity	1	0.00719272
GO:0016614	oxidoreductase activity, acting on CH-OH group of donors	4	0.00826049
GO:0050660	flavin adenine dinucleotide binding	4	0.0104666
GO:0000774	adenyl-nucleotide exchange factor activity	1	0.0143352
GO:0004190	aspartic-type endopeptidase activity	2	0.0157519
GO:0070001	aspartic-type peptidase activity	2	0.0157519
GO:0005507	copper ion binding	2	0.0192613
GO:0016491	oxidoreductase activity	10	0.0208785
GO:0004089	carbonate dehydratase activity	1	0.0354648
GO:0008810	cellulase activity	1	0.0424097
GO:0060590	ATPase regulator activity	1	0.0424097
GO:0016799	hydrolase activity, hydrolyzing N-glycosyl compounds	1	0.0493062

## Sheet: Table S4
Supporting Information Table S4. The list of molecular function for identified secreted protein-coding genes based on the data of Profile 5 in Fig. 3
GO ID	Molecular Function	Number of DEGs	P value
GO:0016787	hydrolase activity	71	2.43117e-18
GO:0003824	catalytic activity	106	2.88874e-14
GO:0008233	peptidase activity	27	1.32966e-11
GO:0008236	serine-type peptidase activity	16	2.55252e-11
GO:0017171	serine hydrolase activity	16	2.55252e-11
GO:0004553	hydrolase activity, hydrolyzing O-glycosyl compounds	22	1.12791e-10
GO:0016798	hydrolase activity, acting on glycosyl bonds	22	2.95291e-10
GO:0070011	peptidase activity, acting on L-amino acid peptides	24	3.02494e-10
GO:0004252	serine-type endopeptidase activity	10	5.31564e-07
GO:0004601	peroxidase activity	6	1.12441e-05
GO:0016684	oxidoreductase activity, acting on peroxide as acceptor	6	2.41982e-05
GO:0004175	endopeptidase activity	12	2.97466e-05
GO:0004180	carboxypeptidase activity	5	7.96825e-05
GO:0016209	antioxidant activity	6	8.48174e-05
GO:0004181	metallocarboxypeptidase activity	4	8.67078e-05
GO:0031176	endo-1,4-beta-xylanase activity	4	0.000127693
GO:0097599	xylanase activity	4	0.000127693
GO:0008235	metalloexopeptidase activity	4	0.000333252
GO:0030246	carbohydrate binding	7	0.000428599
GO:0008238	exopeptidase activity	6	0.000524266
GO:0003756	protein disulfide isomerase activity	2	0.000556496
GO:0016864	intramolecular oxidoreductase activity, transposing S-S bonds	2	0.000556496
GO:0030248	cellulose binding	4	0.000707111
GO:0001871	pattern binding	4	0.000879433
GO:0030247	polysaccharide binding	4	0.000879433
GO:0016614	oxidoreductase activity, acting on CH-OH group of donors	9	0.00129789
GO:0052689	carboxylic ester hydrolase activity	5	0.00143213
GO:0050660	flavin adenine dinucleotide binding	9	0.00209748
GO:0008237	metallopeptidase activity	6	0.00323225
GO:0046556	alpha-L-arabinofuranosidase activity	2	0.0053103
GO:0016788	hydrolase activity, acting on ester bonds	12	0.00675644
GO:0008810	cellulase activity	2	0.0078425
GO:0016491	oxidoreductase activity	26	0.0103396
GO:0008484	sulfuric ester hydrolase activity	2	0.0108103
GO:0050525	cutinase activity	2	0.0108103
GO:0050662	coenzyme binding	10	0.0212368
GO:0004065	arylsulfatase activity	1	0.0236937
GO:0016158	3-phytase activity	1	0.0236937
GO:0016837	carbon-oxygen lyase activity, acting on polysaccharides	1	0.0236937
GO:0030570	pectate lyase activity	1	0.0236937
GO:0003885	D-arabinono-1,4-lactone oxidase activity	1	0.0468309
GO:0004623	phospholipase A2 activity	1	0.0468309
GO:0005516	calmodulin binding	1	0.0468309
GO:0048037	cofactor binding	11	0.0468338

## Sheet: Table S5
Supporting Information Table S5. The pathogenicity related genes was identified in Ggt genome.
GeneID	Sequence.Length	GO Accession	GO Names	Enzyme.Codes	InterPro IDs	identity	evalue	PHI_ID	Mutant Phenotype	Gene	Gene Function
GGTG_00208	527	GO:0016020 GO:0004571 GO:0005509 GO:0005975	membrane mannosyl-oligosaccharide 1,2-alpha-mannosidase activity calcium ion binding carbohydrate metabolic process	EC:3.2.1.113 EC:3.2.1.24 EC:3.2.1	IPR001382 (PRINTS) IPR001382 (G3DSA:1.50.10.GENE3D) IPR001382 (PFAM) PTHR11742 (PANTHER) PTHR11742:SF45 (PANTHER) IPR001382 (SUPERFAMILY)	72.83	0	PHI:2488	unaffected pathogenicity	Man1	a-1,2-mannosidase
GGTG_00355	1130	GO:0016020 GO:0004571 GO:0005509 GO:0005975	membrane mannosyl-oligosaccharide 1,2-alpha-mannosidase activity calcium ion binding carbohydrate metabolic process	EC:3.2.1.113 EC:3.2.1.24 EC:3.2.1	IPR001382 (PRINTS) IPR001382 (PFAM) IPR001382 (G3DSA:1.50.10.GENE3D) PTHR11742 (PANTHER) PTHR11742:SF25 (PANTHER) IPR001382 (SUPERFAMILY)	39.252	1.26e-12	PHI:2510	unaffected pathogenicity	msdS/AfmsdC	a-Mannosidases
GGTG_00404	560	GO:0005507 GO:0016491 GO:0055114	copper ion binding oxidoreductase activity oxidation-reduction process	-	IPR001117 (PFAM) IPR011706 (PFAM) IPR008972 (G3DSA:2.60.40.GENE3D) IPR008972 (G3DSA:2.60.40.GENE3D) IPR008972 (G3DSA:2.60.40.GENE3D) IPR011707 (PFAM) PTHR11709:SF75 (PANTHER) PTHR11709 (PANTHER) IPR008972 (SUPERFAMILY) IPR008972 (SUPERFAMILY) IPR008972 (SUPERFAMILY)	46.139	2.22e-161	PHI:2921	reduced virulence	FET3-2	Functional ferroxidase
GGTG_00503	374	GO:0005783 GO:0016853 GO:0045454	endoplasmic reticulum isomerase activity cell redox homeostasis	-	PR00421 (PRINTS) IPR012336 (G3DSA:3.40.30.GENE3D) IPR005788 (TIGRFAM) IPR011679 (G3DSA:1.20.1150.GENE3D) IPR011679 (PFAM) IPR012336 (G3DSA:3.40.30.GENE3D) IPR013766 (PFAM) PTHR18929:SF87 (PANTHER) PTHR18929 (PANTHER) IPR012336 (PROSITE_PROFILES) IPR012336 (SUPERFAMILY) IPR012336 (SUPERFAMILY) IPR011679 (SUPERFAMILY)	37.037	8.96e-14	PHI:2644	reduced virulence	thioredoxin 1	Redox activity
GGTG_00708	822	GO:0004553 GO:0005975	hydrolase activity, hydrolyzing O-glycosyl compounds carbohydrate metabolic process	-	IPR001764 (PRINTS) IPR001764 (PFAM) IPR026891 (PFAM) IPR002772 (PFAM) IPR002772 (G3DSA:3.40.50.GENE3D) IPR001764 (G3DSA:3.20.20.GENE3D) IPR026892 (PANTHER) PTHR30620:SF53 (PANTHER) IPR017853 (SUPERFAMILY) IPR002772 (SUPERFAMILY)	54.511	0	PHI:24	loss of pathogenicity	Avenacinase	Avenacinase
GGTG_00824	400	GO:0016491 GO:0008152	oxidoreductase activity metabolic process	-	IPR002227 (PRINTS) IPR002227 (PFAM) IPR008922 (G3DSA:1.10.1280.GENE3D) PTHR11474:SF31 (PANTHER) PTHR11474 (PANTHER) IPR008922 (SUPERFAMILY)	29.94	3.85e-30	PHI:1087	unaffected pathogenicity	FGSG_04510	Unknown
GGTG_00903	188	GO:0006457	protein folding	-	IPR001179 (PFAM) G3DSA:3.10.50.40 (GENE3D) PTHR10516:SF306 (PANTHER) IPR023566 (PANTHER) IPR001179 (PROSITE_PROFILES) SSF54534 (SUPERFAMILY)	49.02	1.28e-24	PHI:548	reduced virulence	BcPIC5	Unknown
GGTG_01501	429	GO:0000030 GO:0006486 GO:0000136	mannosyltransferase activity protein glycosylation alpha-1,6-mannosyltransferase complex	EC:2.4.1	IPR002685 (PIRSF) IPR029044 (G3DSA:3.90.550.GENE3D) IPR002685 (PFAM) IPR002685 (PANTHER) PTHR31121:SF9 (PANTHER) IPR029044 (SUPERFAMILY)	41.732	1e-99	PHI:3097	reduced virulence	Kre2/Mnt1	glycolipid 2-alpha-mannosyltransferase
GGTG_01790	424	GO:0004553 GO:0005975	hydrolase activity, hydrolyzing O-glycosyl compounds carbohydrate metabolic process	-	IPR013781 (G3DSA:3.20.20.GENE3D) IPR001547 (PFAM) PTHR31297 (PANTHER) PTHR31297:SF19 (PANTHER) IPR017853 (SUPERFAMILY)	38.679	9.44e-83	PHI:323	reduced virulence	VFGLU1	Beta-1,6-glucanase
GGTG_01803	578	GO:0016787 GO:0008152	hydrolase activity metabolic process	-	IPR029058 (G3DSA:3.40.50.GENE3D) IPR002018 (PFAM) PTHR11559 (PANTHER) PTHR11559:SF246 (PANTHER) IPR029058 (SUPERFAMILY)	34.252	1.16e-24	PHI:2032	unaffected pathogenicity	VTL1	intracellular triacylglycerol lipases
GGTG_02189	661	GO:0016614 GO:0050660 GO:0055114	oxidoreductase activity, acting on CH-OH group of donors flavin adenine dinucleotide binding oxidation-reduction process	-	IPR016169 (G3DSA:3.30.465.GENE3D) IPR012951 (PFAM) IPR006094 (PFAM) PTHR13878:SF58 (PANTHER) PTHR13878 (PANTHER) IPR016166 (PROSITE_PROFILES) IPR016166 (SUPERFAMILY)	34.477	2.93e-97	PHI:716	unaffected pathogenicity	ZEB1	Zearalenone synthesis
GGTG_02204	225	GO:0004553 GO:0005975	hydrolase activity, hydrolyzing O-glycosyl compounds carbohydrate metabolic process	-	IPR001137 (PRINTS) IPR033123 (PFAM) IPR013319 (G3DSA:2.60.120.GENE3D) PTHR10587:SF57 (PANTHER) PTHR10587 (PANTHER) IPR033123 (PROSITE_PROFILES) IPR013320 (SUPERFAMILY)	83.556	1.5e-141	PHI:2210	reduced virulence	endo-1,4-beta-xylanase B [GH10 family]	Endo-beta-1,4 xylanase
GGTG_02252	637	GO:0016614 GO:0050660 GO:0055114	oxidoreductase activity, acting on CH-OH group of donors flavin adenine dinucleotide binding oxidation-reduction process	-	IPR012132 (PIRSF) IPR000172 (PFAM) IPR007867 (PFAM) IPR023753 (G3DSA:3.50.50.GENE3D) PTHR11552:SF58 (PANTHER) PTHR11552 (PANTHER) IPR023753 (SUPERFAMILY) SSF54373 (SUPERFAMILY)	32.39	6.43e-38	PHI:199	reduced virulence	AOX1	Alcohol oxidase
GGTG_02317	630	GO:0016614 GO:0050660 GO:0055114	oxidoreductase activity, acting on CH-OH group of donors flavin adenine dinucleotide binding oxidation-reduction process	-	IPR012132 (PIRSF) IPR000172 (PFAM) IPR023753 (G3DSA:3.50.50.GENE3D) IPR007867 (PFAM) PTHR11552:SF58 (PANTHER) PTHR11552 (PANTHER) IPR023753 (SUPERFAMILY) SSF54373 (SUPERFAMILY)	26.547	1.43e-27	PHI:3865	reduced virulence	GOX2	oxidation of beta9D9glucose to D9glucono9delta? 954 lactone and H2O2 is catalyzed by this glucose oxidase
GGTG_02346	280	GO:0005576 GO:0004553 GO:0030248 GO:0005975	extracellular region hydrolase activity, hydrolyzing O-glycosyl compounds cellulose binding carbohydrate metabolic process	-	IPR000254 (SMART) IPR005103 (PFAM) IPR000254 (PFAM) PTHR33353:SF2 (PANTHER) PTHR33353 (PANTHER) IPR000254 (PRODOM) IPR000254 (PROSITE_PROFILES) IPR000254 (SUPERFAMILY)	41.935	7.92e-54	PHI:3216	effector (plant avirulence determinant)	MoCDIP4	Effector (plant avirulence determinant)
GGTG_02371	397	GO:0010181 GO:0016491 GO:0055114	FMN binding oxidoreductase activity oxidation-reduction process	-	IPR012133 (PIRSF) IPR013785 (G3DSA:3.20.20.GENE3D) IPR000262 (PFAM) PTHR10578 (PANTHER) PTHR10578:SF71 (PANTHER) IPR012133 (PROSITE_PROFILES) SSF51395 (SUPERFAMILY)	33.508	5.8e-65	PHI:2570	reduced virulence	CYB2	Lactate dehydrogenase
GGTG_02383	120	GO:0005576	extracellular region	-	IPR010636 (PFAM) IPR010636 (G3DSA:3.20.120.GENE3D) PTHR42341 (PANTHER) IPR010636 (SUPERFAMILY)	48.76	2.35e-30	PHI:458	reduced virulence	MHP1	Hydrophobin
GGTG_02473	540	GO:0016787 GO:0008152	hydrolase activity metabolic process	-	IPR002018 (PFAM) IPR029058 (G3DSA:3.40.50.GENE3D) PTHR11559:SF232 (PANTHER) PTHR11559 (PANTHER) IPR029058 (SUPERFAMILY)	28.986	2.88e-26	PHI:541	unaffected pathogenicity	LIP1	Lipase
GGTG_02552	365	GO:0004553 GO:0005975	hydrolase activity, hydrolyzing O-glycosyl compounds carbohydrate metabolic process	-	IPR001000 (PRINTS) IPR001000 (SMART) IPR001000 (PFAM) IPR013781 (G3DSA:3.20.20.GENE3D) PTHR31490 (PANTHER) IPR001000 (PROSITE_PROFILES) IPR017853 (SUPERFAMILY)	71.667	0	PHI:2209	reduced virulence	endo-1,4-beta-xylanase [GH10 family]	Endo-beta-1,4 xylanase
GGTG_02704	210	GO:0009405	pathogenesis	-	IPR021476 (PFAM) PTHR34618:SF2 (PANTHER) PTHR34618 (PANTHER)	73.837	2.99e-88	PHI:257	reduced virulence	GAS2	Appressorial penetration
GGTG_02973	553	GO:0003824	catalytic activity	-	IPR008313 (PFAM) IPR012341 (G3DSA:1.50.10.GENE3D) PTHR31047 (PANTHER) PTHR31047:SF0 (PANTHER) IPR008928 (SUPERFAMILY)	73.814	0	PHI:785	reduced virulence	MGG_04128	Hypothetical protein
GGTG_03085	102	GO:0005576	extracellular region	-	IPR010636 (PFAM) IPR010636 (G3DSA:3.20.120.GENE3D) PTHR42341 (PANTHER) IPR010636 (SUPERFAMILY)	63.366	4.97e-41	PHI:458	reduced virulence	MHP1	Hydrophobin
GGTG_03106	317	GO:0005576 GO:0004553 GO:0030248 GO:0005975	extracellular region hydrolase activity, hydrolyzing O-glycosyl compounds cellulose binding carbohydrate metabolic process	-	IPR000254 (SMART) IPR000254 (PFAM) IPR005103 (PFAM) PTHR33353:SF2 (PANTHER) PTHR33353 (PANTHER) IPR000254 (PRODOM) IPR000254 (PROSITE_PROFILES) IPR000254 (SUPERFAMILY)	44.781	9.45e-70	PHI:3216	effector (plant avirulence determinant)	MoCDIP4	Effector (plant avirulence determinant)
GGTG_03156	764	GO:0004553 GO:0005975	hydrolase activity, hydrolyzing O-glycosyl compounds carbohydrate metabolic process	-	IPR001764 (PRINTS) IPR026891 (PFAM) IPR001764 (PFAM) IPR001764 (G3DSA:3.20.20.GENE3D) IPR002772 (PFAM) IPR002772 (G3DSA:3.40.50.GENE3D) PTHR30620:SF32 (PANTHER) IPR026892 (PANTHER) IPR002772 (SUPERFAMILY) IPR017853 (SUPERFAMILY)	43.494	0	PHI:24	loss of pathogenicity	Avenacinase	Avenacinase
GGTG_03171	290	GO:0005576 GO:0004553 GO:0016491 GO:0030248 GO:0005975	extracellular region hydrolase activity, hydrolyzing O-glycosyl compounds oxidoreductase activity cellulose binding carbohydrate metabolic process	-	IPR029058 (G3DSA:3.40.50.GENE3D) PTHR38050 (PANTHER) PTHR38050:SF1 (PANTHER) IPR029058 (SUPERFAMILY)	42.606	6.55e-76	PHI:2452	unaffected pathogenicity	FAED1	Feruloyl esterase gene family
GGTG_03178	422	GO:0016491 GO:0055114	oxidoreductase activity oxidation-reduction process	-	PR00368 (PRINTS) PR00411 (PRINTS) IPR023753 (G3DSA:3.50.50.GENE3D) IPR023753 (PFAM) IPR023753 (G3DSA:3.50.50.GENE3D) PTHR22912 (PANTHER) PTHR22912:SF180 (PANTHER) IPR023753 (SUPERFAMILY)	28.177	1.69e-18	PHI:3629	unaffected pathogenicity	Rv0392c	Possible dehydrogenase
GGTG_03193	881	GO:0004553 GO:0005975	hydrolase activity, hydrolyzing O-glycosyl compounds carbohydrate metabolic process	-	IPR001764 (PRINTS) IPR001764 (G3DSA:3.20.20.GENE3D) IPR026891 (PFAM) IPR001764 (PFAM) IPR002772 (G3DSA:3.40.50.GENE3D) IPR002772 (PFAM) PTHR30620:SF42 (PANTHER) IPR026892 (PANTHER) IPR017853 (SUPERFAMILY) IPR002772 (SUPERFAMILY)	34.85	2.13e-147	PHI:191	unaffected pathogenicity	TOM1	Tomatinase
GGTG_03214	270	GO:0009405	pathogenesis	-	IPR021476 (PFAM) PTHR34618 (PANTHER)	69.712	8.82e-102	PHI:256	reduced virulence	GAS1	Appressorial penetration
GGTG_03237	449	GO:0004553 GO:0005975	hydrolase activity, hydrolyzing O-glycosyl compounds carbohydrate metabolic process	-	IPR001722 (PRINTS) IPR001722 (G3DSA:2.70.100.GENE3D) IPR001722 (PFAM) PTHR33753 (PANTHER) PTHR33753:SF2 (PANTHER) IPR013320 (SUPERFAMILY)	33.7	1.49e-68	PHI:566	unaffected pathogenicity	cel2	Endo-beta-1,4-glucanase
GGTG_03282	1024	GO:0016491 GO:0008152	oxidoreductase activity metabolic process	-	IPR002227 (PRINTS) IPR002227 (PFAM) IPR002018 (PFAM) IPR008922 (G3DSA:1.10.1280.GENE3D) IPR029058 (G3DSA:3.40.50.GENE3D) PTHR11559 (PANTHER) PTHR11559:SF249 (PANTHER) IPR029058 (SUPERFAMILY) IPR008922 (SUPERFAMILY)	35.867	2.18e-96	PHI:2032	unaffected pathogenicity	VTL1	intracellular triacylglycerol lipases
GGTG_03287	410	GO:0005576 GO:0004553 GO:0030248 GO:0005975	extracellular region hydrolase activity, hydrolyzing O-glycosyl compounds cellulose binding carbohydrate metabolic process	-	IPR001000 (PRINTS) IPR001000 (SMART) IPR000254 (SMART) IPR000254 (PFAM) IPR001000 (PFAM) IPR013781 (G3DSA:3.20.20.GENE3D) PTHR31490 (PANTHER) IPR000254 (PRODOM) IPR000254 (PROSITE_PROFILES) IPR001000 (PROSITE_PROFILES) IPR000254 (SUPERFAMILY) IPR017853 (SUPERFAMILY)	57.878	6.82e-133	PHI:2208	reduced virulence	endo-1,4-beta-xylanase [GH10 family]	Endo-beta-1,4 xylanase
GGTG_03288	275	-	-	-	IPR021476 (PFAM) PTHR34618 (PANTHER)	35.51	4e-29	PHI:256	reduced virulence	GAS1	Appressorial penetration
GGTG_03314	389	GO:0016491 GO:0008152	oxidoreductase activity metabolic process	-	IPR002227 (PRINTS) IPR008922 (G3DSA:1.10.1280.GENE3D) IPR002227 (PFAM) PTHR11474:SF26 (PANTHER) PTHR11474 (PANTHER) IPR008922 (SUPERFAMILY)	28.435	1.04e-22	PHI:1087	unaffected pathogenicity	FGSG_04510	Unknown
GGTG_03346	387	GO:0016491 GO:0008152	oxidoreductase activity metabolic process	-	IPR002227 (PRINTS) IPR008922 (G3DSA:1.10.1280.GENE3D) IPR002227 (PFAM) PTHR11474:SF31 (PANTHER) PTHR11474 (PANTHER) IPR008922 (SUPERFAMILY)	30.514	1.38e-34	PHI:1087	unaffected pathogenicity	FGSG_04510	Unknown
GGTG_03416	282	GO:0008237	metallopeptidase activity	-	IPR008754 (PFAM) IPR024079 (G3DSA:3.40.390.GENE3D) PTHR19325:SF359 (PANTHER) PTHR19325 (PANTHER) SSF55486 (SUPERFAMILY)	57.857	1.22e-113	PHI:479	reduced virulence	MEP1	Metalloproteinase
GGTG_03453	725	GO:0004553 GO:0005975	hydrolase activity, hydrolyzing O-glycosyl compounds carbohydrate metabolic process	-	IPR001764 (PRINTS) IPR002772 (PFAM) IPR001764 (PFAM) IPR001764 (G3DSA:3.20.20.GENE3D) IPR026891 (PFAM) IPR002772 (G3DSA:3.40.50.GENE3D) PTHR30620:SF1 (PANTHER) IPR026892 (PANTHER) IPR002772 (SUPERFAMILY) IPR017853 (SUPERFAMILY)	41.502	0	PHI:24	loss of pathogenicity	Avenacinase	Avenacinase
GGTG_03582	446	GO:0004252 GO:0006508	serine-type endopeptidase activity proteolysis	EC:3.4.21	IPR015500 (PRINTS) IPR010259 (PFAM) IPR000209 (PFAM) IPR010259 (G3DSA:3.30.70.GENE3D) IPR000209 (G3DSA:3.40.50.GENE3D) IPR015500 (PANTHER) PTHR10795:SF389 (PANTHER) IPR000209 (SUPERFAMILY) IPR009020 (SUPERFAMILY)	32.809	5.74e-60	PHI:2117	reduced virulence	SPM1	Protease activity
GGTG_03626	488	GO:0016787 GO:0008152	hydrolase activity metabolic process	-	IPR005103 (PFAM) PTHR33353 (PANTHER)	48.372	2.39e-66	PHI:3378	unaffected pathogenicity	Plegl1	lytic polysaccharide monooxygenase
GGTG_03685	451	GO:0004672 GO:0005524 GO:0006468	protein kinase activity ATP binding protein phosphorylation	-	IPR002290 (SMART) G3DSA:1.10.510.10 (GENE3D) IPR000719 (PFAM) G3DSA:3.30.200.20 (GENE3D) PTHR22967 (PANTHER) IPR000719 (PROSITE_PROFILES) IPR011009 (SUPERFAMILY) IPR011009 (SUPERFAMILY)	59.775	0	PHI:1248	unaffected pathogenicity	FGSG_06832	protein kinase
GGTG_03695	584	GO:0016787 GO:0008152	hydrolase activity metabolic process	-	IPR002018 (PFAM) IPR029058 (G3DSA:3.40.50.GENE3D) PTHR11559:SF236 (PANTHER) PTHR11559 (PANTHER) IPR029058 (SUPERFAMILY)	27.253	1.42e-32	PHI:2032	unaffected pathogenicity	VTL1	intracellular triacylglycerol lipases
GGTG_03709	942	GO:0004672 GO:0005524 GO:0006468 GO:0007094	protein kinase activity ATP binding protein phosphorylation mitotic spindle assembly checkpoint	-	IPR002290 (SMART) G3DSA:3.30.200.20 (GENE3D) IPR000719 (PFAM) PTHR14030:SF4 (PANTHER) IPR015661 (PANTHER) IPR000719 (PROSITE_PROFILES) IPR011009 (SUPERFAMILY)	55.391	0	PHI:1273	unaffected pathogenicity	FGSG_01347	protein kinase
GGTG_03721	625	GO:0006629	lipid metabolic process	-	IPR002921 (PFAM) IPR029058 (G3DSA:3.40.50.GENE3D) PTHR21493:SF140 (PANTHER) PTHR21493 (PANTHER) IPR029058 (SUPERFAMILY)	76.131	0	PHI:2081	loss of pathogenicity	Moatg15	no data found
GGTG_03771	620	GO:0016787 GO:0008152	hydrolase activity metabolic process	-	IPR002018 (PFAM) IPR029058 (G3DSA:3.40.50.GENE3D) PTHR11559:SF244 (PANTHER) PTHR11559 (PANTHER) IPR029058 (SUPERFAMILY)	30.023	1.07e-45	PHI:2032	unaffected pathogenicity	VTL1	intracellular triacylglycerol lipases
GGTG_04057	330	GO:0004553 GO:0005975	hydrolase activity, hydrolyzing O-glycosyl compounds carbohydrate metabolic process	-	IPR001000 (PRINTS) IPR001000 (SMART) IPR013781 (G3DSA:3.20.20.GENE3D) IPR001000 (PFAM) PTHR31490:SF11 (PANTHER) PTHR31490 (PANTHER) IPR001000 (PROSITE_PROFILES) IPR017853 (SUPERFAMILY)	78.275	0	PHI:2204	reduced virulence	endo-1,4-beta-xylanase [GH10 family]	Endo-beta-1,4 xylanase
GGTG_04444	610	GO:0003840 GO:0006749 GO:0006691 GO:0006693 GO:0019530	gamma-glutamyltransferase activity glutathione metabolic process leukotriene metabolic process prostaglandin metabolic process taurine metabolic process	EC:2.3.2.2	IPR000101 (PRINTS) IPR000101 (PFAM) PTHR11686:SF9 (PANTHER) IPR000101 (PANTHER) IPR029055 (SUPERFAMILY)	60	2.32e-33	PHI:2411	reduced virulence	Ss-ggt1	Gamma-Glutamyl Transpeptidase
GGTG_04468	492	GO:0016787 GO:0008152	hydrolase activity metabolic process	-	IPR029058 (G3DSA:3.40.50.GENE3D) IPR002018 (PFAM) PTHR11559:SF232 (PANTHER) PTHR11559 (PANTHER) IPR029058 (SUPERFAMILY)	36.336	4.31e-39	PHI:541	unaffected pathogenicity	LIP1	Lipase
GGTG_04473	788	GO:0004096 GO:0020037 GO:0006979 GO:0055114 GO:0006568 GO:0006804 GO:0015947	catalase activity heme binding response to oxidative stress oxidation-reduction process tryptophan metabolic process obsolete peroxidase reaction methane metabolic process	EC:1.11.1.7 EC:1.11.1.6	IPR000763 (PRINTS) IPR002016 (PRINTS) G3DSA:1.10.420.10 (GENE3D) G3DSA:1.10.420.10 (GENE3D) IPR002016 (PFAM) G3DSA:1.10.520.10 (GENE3D) IPR000763 (TIGRFAM) PTHR30555:SF0 (PANTHER) PTHR30555 (PANTHER) IPR000763 (HAMAP) IPR002016 (PROSITE_PROFILES) IPR010255 (SUPERFAMILY) IPR010255 (SUPERFAMILY)	70.935	0	PHI:2183	unaffected pathogenicity	CPXB	Catalase-Peroxidase
GGTG_04551	557	GO:0016787 GO:0008152	hydrolase activity metabolic process	-	IPR029058 (G3DSA:3.40.50.GENE3D) IPR002018 (PFAM) PTHR11559 (PANTHER) PTHR11559:SF238 (PANTHER) IPR029058 (SUPERFAMILY)	26.019	8.65e-43	PHI:2032	unaffected pathogenicity	VTL1	intracellular triacylglycerol lipases
GGTG_04820	418	GO:0005576 GO:0004553 GO:0030248 GO:0005975	extracellular region hydrolase activity, hydrolyzing O-glycosyl compounds cellulose binding carbohydrate metabolic process	-	IPR000254 (SMART) IPR000254 (PFAM) IPR013781 (G3DSA:3.20.20.GENE3D) IPR001223 (PFAM) PTHR11177:SF185 (PANTHER) PTHR11177 (PANTHER) IPR000254 (PROSITE_PROFILES) IPR000254 (SUPERFAMILY) IPR017853 (SUPERFAMILY)	33.168	2.89e-46	PHI:2388	increased virulence (hypervirulence)	Chi2	Endochitinase
GGTG_04874	430	GO:0004553 GO:0005975	hydrolase activity, hydrolyzing O-glycosyl compounds carbohydrate metabolic process	-	IPR001722 (PRINTS) IPR001722 (PFAM) IPR001722 (G3DSA:2.70.100.GENE3D) PTHR33753:SF1 (PANTHER) PTHR33753 (PANTHER) IPR013320 (SUPERFAMILY)	53.555	5.56e-148	PHI:566	unaffected pathogenicity	cel2	Endo-beta-1,4-glucanase
GGTG_04904	377	GO:0016491 GO:0008152	oxidoreductase activity metabolic process	-	IPR002227 (PRINTS) IPR008922 (G3DSA:1.10.1280.GENE3D) IPR002227 (PFAM) PTHR11474:SF24 (PANTHER) PTHR11474 (PANTHER) IPR008922 (SUPERFAMILY)	33.134	1.67e-33	PHI:1087	unaffected pathogenicity	FGSG_04510	Unknown
GGTG_04993	626	GO:0016614 GO:0050660 GO:0055114	oxidoreductase activity, acting on CH-OH group of donors flavin adenine dinucleotide binding oxidation-reduction process	-	IPR012132 (PIRSF) IPR023753 (G3DSA:3.50.50.GENE3D) IPR000172 (PFAM) IPR007867 (PFAM) PTHR11552 (PANTHER) PTHR11552:SF58 (PANTHER) SSF54373 (SUPERFAMILY) IPR023753 (SUPERFAMILY)	26.255	1.53e-29	PHI:199	reduced virulence	AOX1	Alcohol oxidase
GGTG_05106	161	GO:0016829 GO:0030246 GO:0008152	lyase activity carbohydrate binding metabolic process	-	IPR011050 (SUPERFAMILY)	70.968	3.02e-73	PHI:3213	effector (plant avirulence determinant)	MoCDIP1	Effector (plant avirulence determinant)
GGTG_05117	232	-	-	-	IPR005103 (PFAM) PTHR33353:SF5 (PANTHER) PTHR33353 (PANTHER)	33.333	4.23e-26	PHI:3216	effector (plant avirulence determinant)	MoCDIP4	Effector (plant avirulence determinant)
GGTG_05310	181	-	-	-	IPR018392 (SMART) IPR018392 (G3DSA:3.10.350.GENE3D) IPR018392 (PFAM) IPR018392 (SUPERFAMILY)	38.068	1.54e-24	PHI:2404	effector (plant avirulence determinant)	SLP 1	Effector protein
GGTG_05488	277	-	-	-	IPR008701 (PIRSF) IPR008701 (PFAM) PTHR33657 (PANTHER) PTHR33657:SF6 (PANTHER)	35.172	2.78e-19	PHI:3128	increased virulence (hypervirulence)	MpNEP2	necrosis- and ethylene-inducing protein
GGTG_05540	232	GO:0004553 GO:0005975	hydrolase activity, hydrolyzing O-glycosyl compounds carbohydrate metabolic process	-	IPR001137 (PRINTS) IPR013319 (G3DSA:2.60.120.GENE3D) IPR033123 (PFAM) PTHR10587:SF81 (PANTHER) PTHR10587 (PANTHER) IPR033123 (PROSITE_PROFILES) IPR013320 (SUPERFAMILY)	71.674	2.38e-125	PHI:2213	reduced virulence	endo-1,4-beta-xylanase I [GH10 family]	Endo-beta-1,4 xylanase
GGTG_05551	410	GO:0045735 GO:0033609	nutrient reservoir activity oxalate metabolic process	-	IPR006045 (SMART) IPR014710 (G3DSA:2.60.120.GENE3D) IPR006045 (PFAM) IPR017774 (TIGRFAM) PTHR31238 (PANTHER) PTHR31238:SF27 (PANTHER) IPR011051 (SUPERFAMILY)	29.534	6.8e-18	PHI:4509	reduced virulence	Ss-odc2	oxalate decarboxylase
GGTG_05633	294	GO:0046872 GO:0006801 GO:0055114	metal ion binding superoxide metabolic process oxidation-reduction process	-	IPR001424 (PFAM) IPR001424 (G3DSA:2.60.40.GENE3D) PTHR10003:SF37 (PANTHER) IPR024134 (PANTHER) IPR001424 (SUPERFAMILY)	32	9.48e-21	PHI:383	loss of pathogenicity	SOD5	Superoxide dismutase
GGTG_05774	585	GO:0016614 GO:0050660 GO:0055114	oxidoreductase activity, acting on CH-OH group of donors flavin adenine dinucleotide binding oxidation-reduction process	-	IPR016167 (G3DSA:3.30.43.GENE3D) IPR006094 (PFAM) IPR012951 (PFAM) IPR016169 (G3DSA:3.30.465.GENE3D) PTHR13878 (PANTHER) PTHR13878:SF5 (PANTHER) IPR016166 (PROSITE_PROFILES) IPR016166 (SUPERFAMILY)	30.838	7.04e-68	PHI:716	unaffected pathogenicity	ZEB1	Zearalenone synthesis
GGTG_05800	862	GO:0004553 GO:0005975	hydrolase activity, hydrolyzing O-glycosyl compounds carbohydrate metabolic process	-	IPR001764 (PRINTS) IPR002772 (G3DSA:3.40.50.GENE3D) IPR026891 (PFAM) IPR001764 (PFAM) IPR001764 (G3DSA:3.20.20.GENE3D) IPR002772 (PFAM) IPR026892 (PANTHER) PTHR30620:SF52 (PANTHER) IPR002772 (SUPERFAMILY) IPR017853 (SUPERFAMILY)	45.872	4.84e-19	PHI:24	loss of pathogenicity	Avenacinase	Avenacinase
GGTG_05872	527	GO:0016614 GO:0050660 GO:0055114	oxidoreductase activity, acting on CH-OH group of donors flavin adenine dinucleotide binding oxidation-reduction process	-	IPR006094 (PFAM) IPR016167 (G3DSA:3.30.43.GENE3D) PTHR11748:SF88 (PANTHER) PTHR11748 (PANTHER) IPR016166 (SUPERFAMILY)	36.792	2.46e-14	PHI:1046	reduced virulence	CTB5	oxidoreductase
GGTG_06044	500	GO:0016614 GO:0050660 GO:0055114	oxidoreductase activity, acting on CH-OH group of donors flavin adenine dinucleotide binding oxidation-reduction process	-	IPR012951 (PFAM) IPR016167 (G3DSA:3.30.43.GENE3D) IPR006094 (PFAM) IPR016169 (G3DSA:3.30.465.GENE3D) PTHR11748 (PANTHER) PTHR11748:SF96 (PANTHER) IPR016166 (PROSITE_PROFILES) IPR016166 (SUPERFAMILY)	28.726	1.37e-46	PHI:1046	reduced virulence	CTB5	oxidoreductase
GGTG_06476	332	GO:0005576 GO:0004553 GO:0030248 GO:0005975	extracellular region hydrolase activity, hydrolyzing O-glycosyl compounds cellulose binding carbohydrate metabolic process	-	IPR000254 (SMART) IPR005103 (PFAM) IPR000254 (PFAM) PTHR33353 (PANTHER) PTHR33353:SF9 (PANTHER) IPR000254 (PROSITE_PROFILES) IPR000254 (SUPERFAMILY)	49.107	2.95e-60	PHI:3378	unaffected pathogenicity	Plegl1	lytic polysaccharide monooxygenase
GGTG_06573	480	GO:0005576 GO:0004553 GO:0030248 GO:0030245	extracellular region hydrolase activity, hydrolyzing O-glycosyl compounds cellulose binding cellulose catabolic process	-	IPR016288 (PRINTS) IPR016288 (PIRSF) IPR000254 (SMART) IPR016288 (PFAM) IPR000254 (PFAM) IPR016288 (G3DSA:3.20.20.GENE3D) PTHR34876 (PANTHER) PTHR34876:SF3 (PANTHER) IPR000254 (PRODOM) IPR000254 (PROSITE_PROFILES) IPR016288 (SUPERFAMILY) IPR000254 (SUPERFAMILY)	59.091	8.26e-11	PHI:569	unaffected pathogenicity	XYL3	Endo-beta-1,4-xylanase
GGTG_06599	452	GO:0004568 GO:0005975 GO:0006032 GO:0016998	chitinase activity carbohydrate metabolic process chitin catabolic process cell wall macromolecule catabolic process	EC:3.2.1.14	IPR011583 (SMART) IPR013781 (G3DSA:3.20.20.GENE3D) IPR001223 (PFAM) IPR029070 (G3DSA:3.10.50.GENE3D) PTHR11177 (PANTHER) IPR017853 (SUPERFAMILY) IPR029070 (SUPERFAMILY)	44.581	1.94e-120	PHI:144	reduced virulence	CHT42	Chitinase
GGTG_06688	266	GO:0003824 GO:0008152	catalytic activity metabolic process	-	IPR005103 (PFAM) PTHR33353:SF14 (PANTHER) PTHR33353 (PANTHER)	56.466	1.94e-90	PHI:1575	unaffected pathogenicity	GzOB015	transcription factor
GGTG_06822	285	-	-	-	IPR021476 (PFAM) PTHR34618 (PANTHER)	49.112	3.64e-45	PHI:256	reduced virulence	GAS1	Appressorial penetration
GGTG_06936	722	GO:0016787 GO:0008152	hydrolase activity metabolic process	-	IPR029058 (G3DSA:3.40.50.GENE3D) IPR002018 (PFAM) PTHR11559:SF246 (PANTHER) PTHR11559 (PANTHER) IPR029058 (SUPERFAMILY)	31.395	6.97e-19	PHI:541	unaffected pathogenicity	LIP1	Lipase
GGTG_06952	603	GO:0005507 GO:0016491 GO:0055114	copper ion binding oxidoreductase activity oxidation-reduction process	-	IPR008972 (G3DSA:2.60.40.GENE3D) IPR011706 (PFAM) IPR001117 (PFAM) IPR011707 (PFAM) IPR008972 (G3DSA:2.60.40.GENE3D) PTHR11709:SF126 (PANTHER) PTHR11709 (PANTHER) IPR008972 (SUPERFAMILY) IPR008972 (SUPERFAMILY) IPR008972 (SUPERFAMILY)	38.394	1.43e-125	PHI:552	unaffected pathogenicity	BcLCC2	Laccase2
GGTG_07071	292	GO:0005576	extracellular region	-	IPR029058 (G3DSA:3.40.50.GENE3D) IPR010126 (PFAM) IPR010126 (TIGRFAM) PTHR11731 (PANTHER) PTHR11731:SF134 (PANTHER) IPR029058 (SUPERFAMILY) IPR029058 (SUPERFAMILY)	46.545	8.51e-83	PHI:2451	unaffected pathogenicity	FAEB1	Feruloyl esterase gene family
GGTG_07159	216	GO:0005576 GO:0050525 GO:0008152	extracellular region cutinase activity metabolic process	EC:3.1.1.74 EC:3.1.1.1	IPR011150 (PRINTS) IPR000675 (PFAM) IPR029058 (G3DSA:3.40.50.GENE3D) PTHR15087 (PANTHER) PTHR15087:SF14 (PANTHER) IPR029058 (SUPERFAMILY)	58.282	5.09e-62	PHI:69	unaffected pathogenicity	CUTA	Cutinase
GGTG_07228	239	GO:0016787 GO:0008152	hydrolase activity metabolic process	-	IPR005103 (PFAM) PTHR33353:SF2 (PANTHER) PTHR33353 (PANTHER)	41.176	5.52e-47	PHI:3216	effector (plant avirulence determinant)	MoCDIP4	Effector (plant avirulence determinant)
GGTG_07258	364	GO:0005576 GO:0004553 GO:0030248 GO:0005975	extracellular region hydrolase activity, hydrolyzing O-glycosyl compounds cellulose binding carbohydrate metabolic process	-	IPR000254 (SMART) IPR013830 (G3DSA:3.40.50.GENE3D) IPR000254 (PFAM) PTHR22835:SF198 (PANTHER) PTHR22835 (PANTHER) IPR000254 (PROSITE_PROFILES) IPR013830 (SUPERFAMILY) IPR000254 (SUPERFAMILY)	51.786	9.26e-14	PHI:569	unaffected pathogenicity	XYL3	Endo-beta-1,4-xylanase
GGTG_07335	297	GO:0005576	extracellular region	-	IPR010126 (PFAM) IPR010126 (TIGRFAM) IPR029058 (G3DSA:3.40.50.GENE3D) PTHR11731 (PANTHER) PTHR11731:SF134 (PANTHER) IPR029058 (SUPERFAMILY) IPR029058 (SUPERFAMILY)	42.907	8.25e-73	PHI:2451	unaffected pathogenicity	FAEB1	Feruloyl esterase gene family
GGTG_07400	336	GO:0005576 GO:0004553 GO:0008236 GO:0030248 GO:0005975 GO:0006508	extracellular region hydrolase activity, hydrolyzing O-glycosyl compounds serine-type peptidase activity cellulose binding carbohydrate metabolic process proteolysis	-	IPR000254 (SMART) IPR029058 (G3DSA:3.40.50.GENE3D) IPR000254 (PFAM) IPR001375 (PFAM) PTHR38050:SF1 (PANTHER) PTHR38050 (PANTHER) IPR000254 (PRODOM) IPR000254 (PROSITE_PROFILES) IPR029058 (SUPERFAMILY)	71.863	1.38e-140	PHI:2452	unaffected pathogenicity	FAED1	Feruloyl esterase gene family
GGTG_07414	506	GO:0016614 GO:0050660 GO:0055114	oxidoreductase activity, acting on CH-OH group of donors flavin adenine dinucleotide binding oxidation-reduction process	-	IPR016167 (G3DSA:3.30.43.GENE3D) IPR006094 (PFAM) IPR016169 (G3DSA:3.30.465.GENE3D) PTHR11748 (PANTHER) PTHR11748:SF101 (PANTHER) IPR016166 (PROSITE_PROFILES) IPR016166 (SUPERFAMILY)	31.169	1.12e-45	PHI:3347	unaffected pathogenicity	sol5	Diels-Alderase
GGTG_07441	158	-	-	-	IPR001283 (PRINTS) IPR014044 (SMART) IPR014044 (PFAM) IPR014044 (G3DSA:3.40.33.GENE3D) IPR001283 (PANTHER) IPR014044 (SUPERFAMILY)	41.221	7.58e-18	PHI:184	reduced virulence	RBT4	Plant-pathogenesis related protein (PR-1)
GGTG_07548	228	GO:0005576 GO:0050525 GO:0008152	extracellular region cutinase activity metabolic process	EC:3.1.1.74 EC:3.1.1.1	IPR011150 (PRINTS) IPR029058 (G3DSA:3.40.50.GENE3D) IPR000675 (PFAM) PTHR15087 (PANTHER) IPR029058 (SUPERFAMILY)	39.744	1.43e-43	PHI:2849	unaffected pathogenicity	cutA	Cutinase
GGTG_07552	339	GO:0016491 GO:0008152	oxidoreductase activity metabolic process	-	IPR002227 (PRINTS) IPR002227 (PFAM) IPR008922 (G3DSA:1.10.1280.GENE3D) PTHR11474:SF37 (PANTHER) PTHR11474 (PANTHER) IPR008922 (SUPERFAMILY)	35.127	3.06e-55	PHI:1087	unaffected pathogenicity	FGSG_04510	Unknown
GGTG_07600	322	GO:0005576 GO:0030570 GO:0046872 GO:0045490 GO:0071555	extracellular region pectate lyase activity metal ion binding pectin catabolic process cell wall organization	EC:4.2.2.2	IPR002022 (SMART) IPR002022 (PFAM) IPR012334 (G3DSA:2.160.20.GENE3D) PTHR31683 (PANTHER) PTHR31683:SF6 (PANTHER) IPR011050 (SUPERFAMILY)	71.077	2.64e-164	PHI:2476	increased virulence (hypervirulence)	CcpelA	Pectate lyase
GGTG_07622	463	GO:0045735 GO:0033609	nutrient reservoir activity oxalate metabolic process	-	IPR006045 (SMART) IPR006045 (PFAM) IPR017774 (TIGRFAM) IPR014710 (G3DSA:2.60.120.GENE3D) IPR014710 (G3DSA:2.60.120.GENE3D) PTHR31238 (PANTHER) PTHR31238:SF32 (PANTHER) IPR011051 (SUPERFAMILY)	59.129	0	PHI:4509	reduced virulence	Ss-odc2	oxalate decarboxylase
GGTG_07634	448	GO:0004553 GO:0005975	hydrolase activity, hydrolyzing O-glycosyl compounds carbohydrate metabolic process	-	IPR001722 (PRINTS) IPR001722 (G3DSA:2.70.100.GENE3D) IPR001722 (PFAM) PTHR33753 (PANTHER) PTHR33753:SF2 (PANTHER) IPR013320 (SUPERFAMILY)	34.802	7.84e-69	PHI:566	unaffected pathogenicity	cel2	Endo-beta-1,4-glucanase
GGTG_07662	234	GO:0005576 GO:0004553 GO:0030248 GO:0005975	extracellular region hydrolase activity, hydrolyzing O-glycosyl compounds cellulose binding carbohydrate metabolic process	-	IPR005103 (PFAM) PTHR33353:SF2 (PANTHER) PTHR33353 (PANTHER)	88.362	1.58e-137	PHI:3216	effector (plant avirulence determinant)	MoCDIP4	Effector (plant avirulence determinant)
GGTG_07665	278	GO:0030600 GO:0045493	feruloyl esterase activity xylan catabolic process	EC:3.1.1.73 EC:3.1.1.1	IPR029058 (G3DSA:3.40.50.GENE3D) PTHR38050:SF1 (PANTHER) PTHR38050 (PANTHER) IPR029058 (SUPERFAMILY)	43.529	2.3e-66	PHI:2452	unaffected pathogenicity	FAED1	Feruloyl esterase gene family
GGTG_07877	463	GO:0004190 GO:0006508	aspartic-type endopeptidase activity proteolysis	EC:3.4.23	IPR001461 (PRINTS) IPR021109 (G3DSA:2.40.70.GENE3D) IPR021109 (G3DSA:2.40.70.GENE3D) IPR033121 (PFAM) IPR001461 (PANTHER) PTHR13683:SF249 (PANTHER) IPR033121 (PROSITE_PROFILES) IPR006311 (PROSITE_PROFILES) IPR021109 (SUPERFAMILY)	26.558	2.74e-13	PHI:697	unaffected pathogenicity	ugt51E1	UDP-glucose: sterol glucosyltransferase
GGTG_08269	536	GO:0004252 GO:0006508	serine-type endopeptidase activity proteolysis	EC:3.4.21	IPR015500 (PRINTS) IPR010259 (PFAM) IPR000209 (PFAM) IPR000209 (G3DSA:3.40.50.GENE3D) IPR010259 (G3DSA:3.30.70.GENE3D) IPR015500 (PANTHER) PTHR10795:SF414 (PANTHER) IPR000209 (SUPERFAMILY)	83.829	0	PHI:2117	reduced virulence	SPM1	Protease activity
GGTG_08445	359	GO:0016491 GO:0008152	oxidoreductase activity metabolic process	-	IPR002227 (PRINTS) IPR002227 (PFAM) IPR008922 (G3DSA:1.10.1280.GENE3D) PTHR11474:SF34 (PANTHER) PTHR11474 (PANTHER) IPR008922 (SUPERFAMILY)	31.361	2.65e-39	PHI:1087	unaffected pathogenicity	FGSG_04510	Unknown
GGTG_08671	605	GO:0005507 GO:0016491 GO:0055114	copper ion binding oxidoreductase activity oxidation-reduction process	-	IPR001117 (PFAM) IPR011706 (PFAM) IPR008972 (G3DSA:2.60.40.GENE3D) IPR011707 (PFAM) IPR008972 (G3DSA:2.60.40.GENE3D) PTHR11709:SF126 (PANTHER) PTHR11709 (PANTHER) IPR008972 (SUPERFAMILY) IPR008972 (SUPERFAMILY) IPR008972 (SUPERFAMILY)	38.397	3.21e-122	PHI:552	unaffected pathogenicity	BcLCC2	Laccase2
GGTG_08680	415	GO:0016491 GO:0008152	oxidoreductase activity metabolic process	-	IPR002227 (PRINTS) IPR008922 (G3DSA:1.10.1280.GENE3D) IPR002227 (PFAM) PTHR11474:SF24 (PANTHER) PTHR11474 (PANTHER) IPR008922 (SUPERFAMILY)	25.547	1.43e-14	PHI:1087	unaffected pathogenicity	FGSG_04510	Unknown
GGTG_08703	571	GO:0016614 GO:0050660 GO:0055114	oxidoreductase activity, acting on CH-OH group of donors flavin adenine dinucleotide binding oxidation-reduction process	-	IPR012951 (PFAM) IPR016169 (G3DSA:3.30.465.GENE3D) IPR006094 (PFAM) PTHR13878 (PANTHER) PTHR13878:SF50 (PANTHER) IPR016166 (PROSITE_PROFILES) IPR016166 (SUPERFAMILY)	47.464	0	PHI:716	unaffected pathogenicity	ZEB1	Zearalenone synthesis
GGTG_08739	305	GO:0016787 GO:0008152	hydrolase activity metabolic process	-	IPR005103 (PFAM) PTHR33353 (PANTHER) PTHR33353:SF2 (PANTHER)	42.727	1.29e-44	PHI:3216	effector (plant avirulence determinant)	MoCDIP4	Effector (plant avirulence determinant)
GGTG_08825	254	-	-	-	IPR021476 (PFAM) PTHR34618 (PANTHER)	73.228	1.02e-131	PHI:256	reduced virulence	GAS1	Appressorial penetration
GGTG_08869	242	GO:0005576 GO:0030570	extracellular region pectate lyase activity	EC:4.2.2.2	IPR012334 (G3DSA:2.160.20.GENE3D) IPR004898 (PFAM) PTHR33407:SF7 (PANTHER) PTHR33407 (PANTHER) IPR011050 (SUPERFAMILY)	76.033	1.47e-141	PHI:179	reduced virulence	PELA	Pectate lyase
GGTG_08897	945	GO:0008061	chitin binding	-	IPR001002 (SMART) IPR009880 (PFAM) IPR013783 (G3DSA:2.60.40.GENE3D) IPR001002 (G3DSA:3.30.60.GENE3D) IPR001002 (PFAM) IPR015202 (PFAM) IPR015916 (G3DSA:2.130.10.GENE3D) PTHR32208 (PANTHER) PTHR32208:SF21 (PANTHER) IPR001002 (PRODOM) IPR001002 (PROSITE_PROFILES) IPR011043 (SUPERFAMILY) IPR001002 (SUPERFAMILY) IPR001002 (SUPERFAMILY) IPR001002 (SUPERFAMILY) IPR001002 (SUPERFAMILY) IPR014756 (SUPERF…	28.969	2.84e-61	PHI:352	loss of pathogenicity	GLO1	Glyoxal oxidase
GGTG_08973	806	GO:0004553 GO:0005975	hydrolase activity, hydrolyzing O-glycosyl compounds carbohydrate metabolic process	-	IPR001764 (PRINTS) IPR001764 (PFAM) IPR001764 (G3DSA:3.20.20.GENE3D) IPR026891 (PFAM) IPR002772 (G3DSA:3.40.50.GENE3D) IPR002772 (PFAM) IPR026892 (PANTHER) PTHR30620:SF32 (PANTHER) IPR017853 (SUPERFAMILY) IPR002772 (SUPERFAMILY)	41.184	0	PHI:24	loss of pathogenicity	Avenacinase	Avenacinase
GGTG_09001	270	GO:0016798	hydrolase activity, acting on glycosyl bonds	-	IPR005103 (PFAM) PTHR33353:SF5 (PANTHER) PTHR33353 (PANTHER)	40.708	3.76e-41	PHI:3216	effector (plant avirulence determinant)	MoCDIP4	Effector (plant avirulence determinant)
GGTG_09042	346	GO:0016491 GO:0008152	oxidoreductase activity metabolic process	-	IPR002227 (PRINTS) IPR002227 (PFAM) IPR008922 (G3DSA:1.10.1280.GENE3D) PTHR11474:SF34 (PANTHER) PTHR11474 (PANTHER) IPR008922 (SUPERFAMILY)	28.28	5.06e-27	PHI:1087	unaffected pathogenicity	FGSG_04510	Unknown
GGTG_09054	500	GO:0016614 GO:0050660 GO:0055114	oxidoreductase activity, acting on CH-OH group of donors flavin adenine dinucleotide binding oxidation-reduction process	-	IPR006094 (PFAM) IPR016167 (G3DSA:3.30.43.GENE3D) IPR016169 (G3DSA:3.30.465.GENE3D) PTHR11748 (PANTHER) PTHR11748:SF101 (PANTHER) IPR016166 (PROSITE_PROFILES) IPR016166 (SUPERFAMILY)	28.39	1.02e-37	PHI:3347	unaffected pathogenicity	sol5	Diels-Alderase
GGTG_09106	571	GO:0016787 GO:0008152	hydrolase activity metabolic process	-	IPR002018 (PFAM) IPR029058 (G3DSA:3.40.50.GENE3D) PTHR11559:SF244 (PANTHER) PTHR11559 (PANTHER) IPR029058 (SUPERFAMILY)	35.338	7.95e-102	PHI:2032	unaffected pathogenicity	VTL1	intracellular triacylglycerol lipases
GGTG_09325	554	GO:0016614 GO:0050660 GO:0055114	oxidoreductase activity, acting on CH-OH group of donors flavin adenine dinucleotide binding oxidation-reduction process	-	IPR016167 (G3DSA:3.30.43.GENE3D) IPR006094 (PFAM) IPR016169 (G3DSA:3.30.465.GENE3D) PTHR11748:SF100 (PANTHER) PTHR11748 (PANTHER) IPR016166 (PROSITE_PROFILES) IPR016166 (SUPERFAMILY)	30.328	3.63e-50	PHI:3347	unaffected pathogenicity	sol5	Diels-Alderase
GGTG_09591	507	GO:0005783 GO:0016853 GO:0045454	endoplasmic reticulum isomerase activity cell redox homeostasis	-	PR00421 (PRINTS) IPR013766 (PFAM) IPR005788 (TIGRFAM) PF13848 (PFAM) IPR012336 (G3DSA:3.40.30.GENE3D) IPR005792 (TIGRFAM) IPR012336 (G3DSA:3.40.30.GENE3D) PTHR18929 (PANTHER) PTHR18929:SF74 (PANTHER) IPR012336 (PROSITE_PROFILES) IPR012336 (SUPERFAMILY) IPR012336 (SUPERFAMILY) IPR012336 (SUPERFAMILY) IPR012336 (SUPERFAMILY)	33.673	9.65e-11	PHI:2644	reduced virulence	thioredoxin 1	Redox activity
GGTG_09688	425	GO:0006629	lipid metabolic process	-	IPR029058 (G3DSA:3.40.50.GENE3D) IPR002921 (PFAM) PTHR21493 (PANTHER) PTHR21493:SF119 (PANTHER) IPR029058 (SUPERFAMILY)	32.911	7.47e-20	PHI:432	reduced virulence	FGL1	Secreted Lipase
GGTG_09705	224	GO:0005576 GO:0004553 GO:0030248 GO:0005975	extracellular region hydrolase activity, hydrolyzing O-glycosyl compounds cellulose binding carbohydrate metabolic process	-	IPR005103 (PFAM) PTHR33353 (PANTHER) PTHR33353:SF11 (PANTHER)	43.256	5.41e-42	PHI:3216	effector (plant avirulence determinant)	MoCDIP4	Effector (plant avirulence determinant)
GGTG_09799	224	-	-	-	IPR005103 (PFAM) PTHR33353:SF5 (PANTHER) PTHR33353 (PANTHER)	40.686	1.98e-28	PHI:3216	effector (plant avirulence determinant)	MoCDIP4	Effector (plant avirulence determinant)
GGTG_10011	715	GO:0004096 GO:0020037 GO:0006979 GO:0055114 GO:0006568 GO:0006804 GO:0015947	catalase activity heme binding response to oxidative stress oxidation-reduction process tryptophan metabolic process obsolete peroxidase reaction methane metabolic process	EC:1.11.1.7 EC:1.11.1.6	IPR018028 (PRINTS) IPR024712 (PIRSF) IPR011614 (SMART) IPR011614 (PFAM) IPR029062 (G3DSA:3.40.50.GENE3D) IPR011614 (G3DSA:2.40.180.GENE3D) IPR010582 (PFAM) PTHR11465:SF12 (PANTHER) IPR018028 (PANTHER) IPR018028 (PROSITE_PROFILES) IPR020835 (SUPERFAMILY) IPR029062 (SUPERFAMILY)	64.156	0	PHI:1034	unaffected pathogenicity	Cpcat1	Secreted catalase
GGTG_10077	709	GO:0008061 GO:0016810 GO:0005975 GO:0006807	chitin binding hydrolase activity, acting on carbon-nitrogen (but not peptide) bonds carbohydrate metabolic process nitrogen compound metabolic process	-	IPR001002 (SMART) IPR001002 (G3DSA:3.30.60.GENE3D) IPR001002 (G3DSA:3.30.60.GENE3D) IPR002509 (PFAM) IPR002509 (G3DSA:3.20.20.GENE3D) PTHR10587 (PANTHER) PTHR10587:SF92 (PANTHER) IPR001002 (PRODOM) IPR002509 (PROSITE_PROFILES) IPR001002 (PROSITE_PROFILES) IPR001002 (SUPERFAMILY) IPR011330 (SUPERFAMILY) IPR001002 (SUPERFAMILY) IPR001002 (SUPERFAMILY)	60.784	1.33e-13	PHI:2166	unaffected pathogenicity	CBP1	no data found
GGTG_10380	191	GO:0016491 GO:0055114	oxidoreductase activity oxidation-reduction process	-	IPR023753 (G3DSA:3.50.50.GENE3D)	47.407	7.32e-40	PHI:2378	reduced virulence	DEP4	Histone Deacetylase Inhibitor
GGTG_10523	587	GO:0016614 GO:0050660 GO:0055114	oxidoreductase activity, acting on CH-OH group of donors flavin adenine dinucleotide binding oxidation-reduction process	-	IPR012132 (PIRSF) IPR007867 (PFAM) IPR023753 (G3DSA:3.50.50.GENE3D) IPR000172 (PFAM) PTHR11552:SF58 (PANTHER) PTHR11552 (PANTHER) IPR023753 (SUPERFAMILY) SSF54373 (SUPERFAMILY)	27.711	9.32e-46	PHI:199	reduced virulence	AOX1	Alcohol oxidase
GGTG_10566	210	GO:0005576 GO:0050525 GO:0008152	extracellular region cutinase activity metabolic process	EC:3.1.1.74 EC:3.1.1.1	IPR011150 (PRINTS) IPR029058 (G3DSA:3.40.50.GENE3D) IPR000675 (PFAM) PTHR15087 (PANTHER) PTHR15087:SF14 (PANTHER) IPR029058 (SUPERFAMILY)	59.639	8.23e-66	PHI:2383	increased virulence (hypervirulence)	MfCUT1	Cutinase
GGTG_10581	308	-	-	-	IPR021476 (PFAM) PTHR34618 (PANTHER) PTHR34618:SF2 (PANTHER)	51.667	5.1e-93	PHI:257	reduced virulence	GAS2	Appressorial penetration
GGTG_10590	328	GO:0005576 GO:0004553 GO:0030248 GO:0005975	extracellular region hydrolase activity, hydrolyzing O-glycosyl compounds cellulose binding carbohydrate metabolic process	-	IPR000254 (SMART) IPR000254 (PFAM) IPR005103 (PFAM) PTHR33353:SF9 (PANTHER) PTHR33353 (PANTHER) IPR000254 (PROSITE_PROFILES) IPR000254 (SUPERFAMILY)	47.414	1.34e-58	PHI:3378	unaffected pathogenicity	Plegl1	lytic polysaccharide monooxygenase
GGTG_11024	359	GO:0016491 GO:0008152	oxidoreductase activity metabolic process	-	IPR002227 (PRINTS) IPR002227 (PFAM) IPR008922 (G3DSA:1.10.1280.GENE3D) PTHR11474:SF34 (PANTHER) PTHR11474 (PANTHER) PS51257 (PROSITE_PROFILES) IPR008922 (SUPERFAMILY)	30.861	3.03e-30	PHI:1087	unaffected pathogenicity	FGSG_04510	Unknown
GGTG_11050	1265	GO:0004540 GO:0004672 GO:0005515 GO:0005524 GO:0006397 GO:0006468 GO:0051252	ribonuclease activity protein kinase activity protein binding ATP binding mRNA processing protein phosphorylation regulation of RNA metabolic process	EC:3.1	IPR006567 (SMART) IPR002290 (SMART) IPR027295 (G3DSA:2.140.10.GENE3D) G3DSA:3.30.200.20 (GENE3D) IPR000719 (PFAM) G3DSA:1.10.510.10 (GENE3D) IPR010513 (PFAM) PTHR13954 (PANTHER) PTHR13954:SF6 (PANTHER) IPR000719 (PROSITE_PROFILES) IPR010513 (PROSITE_PROFILES) IPR011009 (SUPERFAMILY) IPR011047 (SUPERFAMILY)	48.704	0	PHI:1225	lethal	FGSG_05775	protein kinase
GGTG_11073	297	GO:0005576 GO:0004553 GO:0030248 GO:0005975	extracellular region hydrolase activity, hydrolyzing O-glycosyl compounds cellulose binding carbohydrate metabolic process	-	IPR001137 (PRINTS) IPR000254 (SMART) IPR033123 (PFAM) IPR013319 (G3DSA:2.60.120.GENE3D) IPR000254 (PFAM) PTHR10587:SF81 (PANTHER) PTHR10587 (PANTHER) IPR000254 (PRODOM) IPR000254 (PROSITE_PROFILES) IPR033123 (PROSITE_PROFILES) IPR000254 (SUPERFAMILY) IPR013320 (SUPERFAMILY)	79.545	1.06e-122	PHI:2211	reduced virulence	endo-1,4-beta-xylanase B [GH10 family]	Endo-beta-1,4 xylanase
GGTG_11117	639	GO:0016614 GO:0050660 GO:0055114	oxidoreductase activity, acting on CH-OH group of donors flavin adenine dinucleotide binding oxidation-reduction process	-	IPR006094 (PFAM) IPR012951 (PFAM) IPR016169 (G3DSA:3.30.465.GENE3D) IPR016167 (G3DSA:3.30.43.GENE3D) PTHR13878 (PANTHER) PTHR13878:SF58 (PANTHER) IPR016166 (PROSITE_PROFILES) IPR016166 (SUPERFAMILY)	32.22	3.93e-82	PHI:716	unaffected pathogenicity	ZEB1	Zearalenone synthesis
GGTG_11344	1013	GO:0003824 GO:0030246 GO:0005975	catalytic activity carbohydrate binding carbohydrate metabolic process	-	IPR012341 (G3DSA:1.50.10.GENE3D) G3DSA:2.60.420.10 (GENE3D) IPR005196 (PFAM) IPR005196 (G3DSA:2.70.98.GENE3D) IPR005195 (PFAM) PTHR11051 (PANTHER) PTHR11051:SF8 (PANTHER) IPR011013 (SUPERFAMILY) IPR008928 (SUPERFAMILY)	27.263	3e-73	PHI:3076	reduced virulence	CpATC1	Acid trehalase involved in trehalose hydrolysis
GGTG_11350	285	GO:0006629	lipid metabolic process	-	IPR002921 (PFAM) IPR029058 (G3DSA:3.40.50.GENE3D) PTHR21493 (PANTHER) IPR029058 (SUPERFAMILY)	35.636	8.63e-46	PHI:432	reduced virulence	FGL1	Secreted Lipase
GGTG_11372	683	GO:0004620 GO:0009395	phospholipase activity phospholipid catabolic process	EC:3.1.1	IPR002642 (SMART) IPR002642 (PFAM) G3DSA:3.40.1090.10 (GENE3D) PTHR10728:SF33 (PANTHER) PTHR10728 (PANTHER) IPR002642 (PROSITE_PROFILES) IPR016035 (SUPERFAMILY)	26.596	3.43e-55	PHI:228	reduced virulence	PLB1	Phospholipase B
GGTG_11710	621	GO:0016614 GO:0050660 GO:0055114	oxidoreductase activity, acting on CH-OH group of donors flavin adenine dinucleotide binding oxidation-reduction process	-	IPR012951 (PFAM) IPR006094 (PFAM) IPR016169 (G3DSA:3.30.465.GENE3D) PTHR13878:SF5 (PANTHER) PTHR13878 (PANTHER) IPR016166 (PROSITE_PROFILES) IPR016166 (SUPERFAMILY)	33.636	1.73e-13	PHI:716	unaffected pathogenicity	ZEB1	Zearalenone synthesis
GGTG_11952	253	GO:0008810 GO:0000272 GO:0005982 GO:0005985	cellulase activity polysaccharide catabolic process starch metabolic process sucrose metabolic process	EC:3.2.1.4	IPR002594 (PFAM) IPR013319 (G3DSA:2.60.120.GENE3D) PTHR34002 (PANTHER) PTHR34002:SF2 (PANTHER) IPR013320 (SUPERFAMILY)	43.295	3.84e-71	PHI:2978	unaffected pathogenicity	MoCel12A	Endo-1,3-beta -glucanases in GH family 12
GGTG_12063	386	GO:0010181 GO:0016491 GO:0055114	FMN binding oxidoreductase activity oxidation-reduction process	-	IPR012133 (PIRSF) IPR000262 (PFAM) IPR013785 (G3DSA:3.20.20.GENE3D) PTHR10578:SF71 (PANTHER) PTHR10578 (PANTHER) IPR012133 (PROSITE_PROFILES) SSF51395 (SUPERFAMILY)	30.707	4.83e-55	PHI:2570	reduced virulence	CYB2	Lactate dehydrogenase
GGTG_12065	574	GO:0005507 GO:0016491 GO:0055114	copper ion binding oxidoreductase activity oxidation-reduction process	-	IPR011707 (PFAM) IPR017762 (TIGRFAM) IPR008972 (G3DSA:2.60.40.GENE3D) IPR001117 (PFAM) IPR008972 (G3DSA:2.60.40.GENE3D) IPR008972 (G3DSA:2.60.40.GENE3D) IPR011706 (PFAM) PTHR11709 (PANTHER) PTHR11709:SF33 (PANTHER) IPR008972 (SUPERFAMILY) IPR008972 (SUPERFAMILY) IPR008972 (SUPERFAMILY)	25.878	1.4e-26	PHI:2920	reduced virulence	FET3-1	Functional ferroxidase
GGTG_12113	479	GO:0045735 GO:0033609	nutrient reservoir activity oxalate metabolic process	-	IPR006045 (SMART) IPR006045 (PFAM) IPR014710 (G3DSA:2.60.120.GENE3D) IPR014710 (G3DSA:2.60.120.GENE3D) IPR017774 (TIGRFAM) PTHR31238:SF37 (PANTHER) PTHR31238 (PANTHER) IPR011051 (SUPERFAMILY)	28.571	5.72e-15	PHI:4508	unaffected pathogenicity	Ss-odc1	oxalate decarboxylase
GGTG_12359	1723	GO:0004553 GO:0008061 GO:0005975	hydrolase activity, hydrolyzing O-glycosyl compounds chitin binding carbohydrate metabolic process	-	IPR001002 (SMART) IPR013320 (G3DSA:2.60.120.GENE3D) IPR000757 (PFAM) IPR001002 (G3DSA:3.30.60.GENE3D) PTHR10963 (PANTHER) PTHR10963:SF27 (PANTHER) IPR001002 (PRODOM) IPR001002 (PROSITE_PROFILES) IPR000757 (PROSITE_PROFILES) IPR013320 (SUPERFAMILY) IPR001002 (SUPERFAMILY)	42.857	1.14e-10	PHI:2166	unaffected pathogenicity	CBP1	no data found
GGTG_12367	793	GO:0004553 GO:0005975	hydrolase activity, hydrolyzing O-glycosyl compounds carbohydrate metabolic process	-	IPR001764 (PRINTS) IPR002772 (G3DSA:3.40.50.GENE3D) IPR001764 (PFAM) IPR026891 (PFAM) IPR002772 (PFAM) IPR001764 (G3DSA:3.20.20.GENE3D) IPR026892 (PANTHER) PTHR30620:SF53 (PANTHER) IPR017853 (SUPERFAMILY) IPR002772 (SUPERFAMILY)	93.947	0	PHI:24	loss of pathogenicity	Avenacinase	Avenacinase
GGTG_12375	382	GO:0005576 GO:0004553 GO:0030248 GO:0005975	extracellular region hydrolase activity, hydrolyzing O-glycosyl compounds cellulose binding carbohydrate metabolic process	-	IPR000254 (SMART) IPR000254 (PFAM) IPR001547 (PFAM) IPR013781 (G3DSA:3.20.20.GENE3D) PTHR34142 (PANTHER) IPR000254 (PRODOM) IPR000254 (PROSITE_PROFILES) IPR000254 (SUPERFAMILY) IPR017853 (SUPERFAMILY)	50	2.05e-110	PHI:547	unaffected pathogenicity	CEL5A	endo-beta-1,4-xylanase
GGTG_12401	582	GO:0016787 GO:0008152	hydrolase activity metabolic process	-	IPR029058 (G3DSA:3.40.50.GENE3D) IPR002018 (PFAM) PTHR11559:SF162 (PANTHER) PTHR11559 (PANTHER) IPR029058 (SUPERFAMILY)	61.131	0	PHI:541	unaffected pathogenicity	LIP1	Lipase
GGTG_12435	241	GO:0005576 GO:0004497 GO:0004553 GO:0030248 GO:0046872 GO:0005975 GO:0052051 GO:0055114	extracellular region monooxygenase activity hydrolase activity, hydrolyzing O-glycosyl compounds cellulose binding metal ion binding carbohydrate metabolic process interaction with host via protein secreted by type II secretion system oxidation-reduction process	-	IPR005103 (PFAM) PTHR33353 (PANTHER) PTHR33353:SF7 (PANTHER)	40.417	4.12e-37	PHI:3378	unaffected pathogenicity	Plegl1	lytic polysaccharide monooxygenase
GGTG_12477	126	-	-	-	no IPS match	58	1.44e-32	PHI:2144	reduced virulence	MoAAT	4-aminobuty-rate aminotransferase-encoding
GGTG_12490	673	GO:0004190 GO:0006508	aspartic-type endopeptidase activity proteolysis	EC:3.4.23	IPR001461 (PRINTS) IPR033121 (PFAM) IPR021109 (G3DSA:2.40.70.GENE3D) IPR021109 (G3DSA:2.40.70.GENE3D) IPR001461 (PANTHER) IPR033121 (PROSITE_PROFILES) IPR021109 (SUPERFAMILY)	30.267	6.49e-31	PHI:17	reduced virulence	ACP	Acid proteinase
GGTG_12649	605	GO:0016614 GO:0050660 GO:0055114	oxidoreductase activity, acting on CH-OH group of donors flavin adenine dinucleotide binding oxidation-reduction process	-	IPR012132 (PIRSF) IPR023753 (G3DSA:3.50.50.GENE3D) IPR007867 (PFAM) IPR000172 (PFAM) PTHR11552 (PANTHER) SSF54373 (SUPERFAMILY) IPR023753 (SUPERFAMILY)	28.428	6.01e-50	PHI:3865	reduced virulence	GOX2	oxidation of beta9D9glucose to D9glucono9delta? 954 lactone and H2O2 is catalyzed by this glucose oxidase
GGTG_12662	290	GO:0016787 GO:0052051	hydrolase activity interaction with host via protein secreted by type II secretion system	-	IPR029058 (G3DSA:3.40.50.GENE3D) PTHR38050 (PANTHER) PTHR38050:SF3 (PANTHER) IPR029058 (SUPERFAMILY)	42.529	8.41e-69	PHI:2452	unaffected pathogenicity	FAED1	Feruloyl esterase gene family
GGTG_12678	339	GO:0005576 GO:0030570 GO:0000272	extracellular region pectate lyase activity polysaccharide catabolic process	EC:4.2.2.2	IPR002022 (SMART) IPR012334 (G3DSA:2.160.20.GENE3D) IPR002022 (PFAM) PTHR31683 (PANTHER) PTHR31683:SF6 (PANTHER) IPR011050 (SUPERFAMILY)	36.765	5.52e-50	PHI:2476	increased virulence (hypervirulence)	CcpelA	Pectate lyase
GGTG_12679	341	-	-	-	IPR005103 (PFAM) PTHR33353:SF2 (PANTHER) PTHR33353 (PANTHER)	35.391	4.75e-35	PHI:3216	effector (plant avirulence determinant)	MoCDIP4	Effector (plant avirulence determinant)
GGTG_12721	324	GO:0005576 GO:0016020 GO:0016977 GO:0000272 GO:0043581 GO:0006040	extracellular region membrane chitosanase activity polysaccharide catabolic process mycelium development amino sugar metabolic process	EC:3.2.1.132	IPR009939 (PFAM) PTHR42061:SF2 (PANTHER) PTHR42061 (PANTHER)	45.683	7.51e-73	PHI:2403	increased virulence (hypervirulence)	CSN1	Chitosanase
GGTG_12780	349	GO:0004553 GO:0005975	hydrolase activity, hydrolyzing O-glycosyl compounds carbohydrate metabolic process	-	IPR001000 (PRINTS) IPR001000 (SMART) IPR001000 (PFAM) IPR013781 (G3DSA:3.20.20.GENE3D) PTHR31490 (PANTHER) PTHR31490:SF16 (PANTHER) IPR001000 (PROSITE_PROFILES) IPR017853 (SUPERFAMILY)	50.171	3.35e-105	PHI:2209	reduced virulence	endo-1,4-beta-xylanase [GH10 family]	Endo-beta-1,4 xylanase
GGTG_13081	361	GO:0004553 GO:0005975	hydrolase activity, hydrolyzing O-glycosyl compounds carbohydrate metabolic process	-	IPR001000 (PRINTS) IPR001000 (SMART) IPR013781 (G3DSA:3.20.20.GENE3D) IPR001000 (PFAM) PTHR31490 (PANTHER) IPR001000 (PROSITE_PROFILES) IPR017853 (SUPERFAMILY)	73.639	0	PHI:2206	reduced virulence	endo-1,4-beta-xylanase precursor [GH10 family]	Endo-beta-1,4 xylanase
GGTG_13108	302	-	-	-	IPR008701 (PFAM) PTHR33657 (PANTHER) PTHR33657:SF6 (PANTHER)	36.81	4.26e-20	PHI:664	effector (plant avirulence determinant)	PaNie	Effector protein
GGTG_13125	235	-	-	-	IPR008701 (PIRSF) IPR008701 (PFAM) PTHR33657 (PANTHER) PTHR33657:SF8 (PANTHER)	42.857	1.05e-57	PHI:2341	unaffected pathogenicity	BeNEP1	Necrosis and ethylene-inducing protein
GGTG_13129	611	GO:0016614 GO:0050660 GO:0055114	oxidoreductase activity, acting on CH-OH group of donors flavin adenine dinucleotide binding oxidation-reduction process	-	IPR012132 (PIRSF) IPR007867 (PFAM) IPR000172 (PFAM) IPR023753 (G3DSA:3.50.50.GENE3D) PTHR11552 (PANTHER) SSF54373 (SUPERFAMILY) IPR023753 (SUPERFAMILY)	25.378	4.59e-37	PHI:199	reduced virulence	AOX1	Alcohol oxidase
GGTG_13140	325	GO:0016491 GO:0008152	oxidoreductase activity metabolic process	-	IPR002227 (PRINTS) IPR008922 (G3DSA:1.10.1280.GENE3D) IPR002227 (PFAM) PTHR11474 (PANTHER) PTHR11474:SF34 (PANTHER) IPR008922 (SUPERFAMILY)	29.193	1.66e-37	PHI:1087	unaffected pathogenicity	FGSG_04510	Unknown
GGTG_13178	227	GO:0004553 GO:0005975	hydrolase activity, hydrolyzing O-glycosyl compounds carbohydrate metabolic process	-	IPR001137 (PRINTS) IPR013319 (G3DSA:2.60.120.GENE3D) IPR033123 (PFAM) PTHR10587:SF81 (PANTHER) PTHR10587 (PANTHER) IPR033123 (PROSITE_PROFILES) IPR013320 (SUPERFAMILY)	80.952	1.18e-132	PHI:2214	reduced virulence	endo-1,4-beta-xylanase I [GH10 family]	Endo-beta-1,4 xylanase
GGTG_13207	485	GO:0004672 GO:0005524 GO:0006468	protein kinase activity ATP binding protein phosphorylation	-	IPR002290 (SMART) IPR000719 (PFAM) G3DSA:1.10.510.10 (GENE3D) G3DSA:3.30.200.20 (GENE3D) PTHR24056 (PANTHER) PTHR24056:SF92 (PANTHER) IPR000719 (PROSITE_PROFILES) IPR011009 (SUPERFAMILY)	72.149	0	PHI:1175	reduced virulence	(Sc Srb10)	protein kinase
GGTG_13224	314	GO:0005975	carbohydrate metabolic process	-	IPR013781 (G3DSA:3.20.20.GENE3D) PTHR16631 (PANTHER) PTHR16631:SF13 (PANTHER) IPR017853 (SUPERFAMILY)	29.375	2.88e-31	PHI:2896	reduced virulence	BEC1005	Effector protein
GGTG_13227	405	GO:0016491 GO:0008152	oxidoreductase activity metabolic process	-	IPR002227 (PRINTS) IPR008922 (G3DSA:1.10.1280.GENE3D) IPR002227 (PFAM) PTHR11474:SF34 (PANTHER) PTHR11474 (PANTHER) IPR008922 (SUPERFAMILY)	28.653	3.84e-27	PHI:1087	unaffected pathogenicity	FGSG_04510	Unknown
GGTG_13906	339	-	-	-	IPR005103 (PFAM) PTHR33353 (PANTHER) PTHR33353:SF10 (PANTHER)	42.149	6.2e-70	PHI:1581	unaffected pathogenicity	GzOB021	transcription factor
GGTG_13966	477	GO:0004568 GO:0005975 GO:0006032 GO:0016998	chitinase activity carbohydrate metabolic process chitin catabolic process cell wall macromolecule catabolic process	EC:3.2.1.14	IPR011583 (SMART) IPR013781 (G3DSA:3.20.20.GENE3D) IPR001223 (PFAM) IPR029070 (G3DSA:3.10.50.GENE3D) PTHR11177 (PANTHER) PTHR11177:SF222 (PANTHER) IPR029070 (SUPERFAMILY) IPR017853 (SUPERFAMILY)	55.612	5.09e-158	PHI:144	reduced virulence	CHT42	Chitinase
GGTG_14084	396	GO:0004190 GO:0006508	aspartic-type endopeptidase activity proteolysis	EC:3.4.23	IPR001461 (PRINTS) IPR021109 (G3DSA:2.40.70.GENE3D) IPR021109 (G3DSA:2.40.70.GENE3D) IPR033121 (PFAM) PTHR13683:SF307 (PANTHER) IPR001461 (PANTHER) IPR033121 (PROSITE_PROFILES) IPR021109 (SUPERFAMILY)	70.526	0	PHI:697	unaffected pathogenicity	ugt51E1	UDP-glucose: sterol glucosyltransferase
GGTG_14113	310	GO:0004553 GO:0005975	hydrolase activity, hydrolyzing O-glycosyl compounds carbohydrate metabolic process	-	IPR013781 (G3DSA:3.20.20.GENE3D) IPR001223 (PFAM) PTHR11177 (PANTHER) PTHR11177:SF185 (PANTHER) IPR017853 (SUPERFAMILY)	30.483	3.65e-23	PHI:2388	increased virulence (hypervirulence)	Chi2	Endochitinase
GGTG_14198	785	GO:0004553 GO:0005975	hydrolase activity, hydrolyzing O-glycosyl compounds carbohydrate metabolic process	-	IPR001764 (PRINTS) IPR001764 (G3DSA:3.20.20.GENE3D) IPR026891 (PFAM) IPR002772 (PFAM) IPR002772 (G3DSA:3.40.50.GENE3D) IPR001764 (PFAM) PTHR30620:SF16 (PANTHER) IPR026892 (PANTHER) IPR002772 (SUPERFAMILY) IPR017853 (SUPERFAMILY)	26.63	2.49e-43	PHI:191	unaffected pathogenicity	TOM1	Tomatinase
The classification of mutant phenotype was obtained based on Pathogen Host Interaction database (http://www.phi-base.org/)

## Sheet: Table S6
Supporting Information Table S6. The expression profile of DEGs assigned to pathogenic proteins
GeneID	Ggt	Bv+Ggt	Mutant phenotype	Reference	Protein name or function
GGTG_04820	–3.87	–4.15	increased virulence (hypervirulence)	Boldo et al. (2009)	Chi2/Endochitinase
GGTG_08973	–1.81	–2.21	loss of pathogenicity	Bowyer et al. (1995)	Avenacinase
GGTG_12367	–1.81	–2.71	loss of pathogenicity	Bowyer et al. (1995)	Avenacinase
GGTG_06044	–1.06		reduced virulence	Chen et al. (2007)	CTB5/oxidoreductase
GGTG_13207	–1.29		reduced virulence	Wang et al. (2011)	Sc Srb10/protein kinase
GGTG_12490	–1.26		reduced virulence	Togni et al. (1994)	ACP/Acid proteinase
GGTG_12477	–6.35	–7.24	reduced virulence	Guo et al. (2011)	MoAAT/4-aminobuty-rate aminotransferase-encoding
GGTG_10380	–1.78		reduced virulence	Wight et al. (2009)	DEP4/Histone Deacetylase Inhibitor
GGTG_04444	–1.68	–1.37	reduced virulence	Li et al. (2012)	Ss-ggt1/Gamma-Glutamyl Transpeptidase
GGTG_07622	–3.37	–3.47	reduced virulence	Liang et al. (2015)	Ss-odc2/oxalate decarboxylase
GGTG_05310	2.81		effector	Mentlak et al. (2012)	SLP 1/Effector protein
GGTG_05106	3.39		effector	Chen et al. (2013)	MoCDIP1/Effector
GGTG_05117	2.5		effector	Chen et al. (2013)	MoCDIP4/Effector
GGTG_09799	8.95		effector	Chen et al. (2013)	MoCDIP4/Effector
GGTG_12679	5.26		effector	Chen et al. (2013)	MoCDIP4/Effector
GGTG_09001	4.71		effector	Chen et al. (2013)	MoCDIP4/Effector
GGTG_09705	10.56	9.75	effector	Chen et al. (2013)	MoCDIP4/Effector
GGTG_08739	1.32		effector	Chen et al. (2013)	MoCDIP4/Effector
GGTG_03106	3.26		effector	Chen et al. (2013)	MoCDIP4/Effector
GGTG_07662	17.01	15.41	effector	Chen et al. (2013)	MoCDIP4/Effector
GGTG_10566	11.38		increased virulence (hypervirulence)	Lee et al. (2010)	Cutinase
GGTG_05800	2.79		loss of pathogenicity	Bowyer et al. (1995)	Avenacinase
GGTG_00708	2.43		loss of pathogenicity	Bowyer et al. (1995)	Avenacinase
GGTG_06599	2.5		reduced virulence	Baek et al. (1999)	Chitinase
GGTG_08869	3.65		reduced virulence	Rogers et al. (2000)	Pectate lyase
GGTG_10523	2.71	2.36	reduced virulence	Segers et al. (2001)	Alcohol oxidase
GGTG_03582	7.03	5.88	reduced virulence	Saitoh et al. (2009)	SPM1, Protease activity
GGTG_04057	7.55		reduced virulence	Nguyen et al. (2011)	endo-1,4-beta-xylanase
GGTG_03287	5.11		reduced virulence	Nguyen et al. (2011)	endo-1,4-beta-xylanase
GGTG_12780	2.33		reduced virulence	Nguyen et al. (2011)	endo-1,4-beta-xylanase
GGTG_02552	3.5	2.4	reduced virulence	Nguyen et al. (2011)	endo-1,4-beta-xylanase
GGTG_02204	3.36		reduced virulence	Nguyen et al. (2011)	endo-1,4-beta-xylanase B
GGTG_11073	2.41		reduced virulence	Nguyen et al. (2011)	endo-1,4-beta-xylanase B
GGTG_05540	3.1		reduced virulence	Nguyen et al. (2011)	endo-1,4-beta-xylanase I
GGTG_13178	8.86		reduced virulence	Nguyen et al. (2011)	endo-1,4-beta-xylanase I
GGTG_03214	4.61	3.05	reduced virulence	Xue et al. (2002)	GAS1/Appressorial penetration
GGTG_08825	6.5		reduced virulence	Xue et al. (2002)	GAS1/Appressorial penetration
GGTG_10581	7.06	4.39	reduced virulence	Xue et al. (2002)	GAS2/Appressorial penetration
GGTG_12063	3.97	2.8	reduced virulence	Ueno et al. (2011)	CYB2/Lactate dehydrogenase
GGTG_09591	1.6		reduced virulence	Sem et al. (2012)	thioredoxin 1/Redox activity
GGTG_00404	1.14		reduced virulence	Albarouki and Deising. (2013)	FET3-2/Functional ferroxidase
GGTG_02317	5.52	3.48	reduced virulence	Barad et al. (2014)	GOX2/oxidation of beta9D9glucose to D9glucono9delta? 954 lactone and H2O2 is catalyzed by this glucose oxidase
GGTG_11350	1.57		reduced virulence	Voigt et al. (2005)	FGL1/Secreted Lipase
GGTG_03416	7.84	6.78	reduced virulence	Huang et al. (2005)	MEP1/Metalloproteinase
GGTG_02704		2.69	reduced virulence	Xue et al. (2002)	GAS2/Appressorial penetration
The classification of mutant phenotype was obtained based on Pathogen Host Interaction database (http://www.phi-base.org/). Ggt: the comparison of total Ggt transcriptome on wheat roots compared to Ggt on PDA plate; Bv+Ggt: the comparison of total Ggt transcriptome on wheat roots pre-treated by Bv compared to Ggt on PDA plate. The negative values ("–") represent down-regulation.
REFERENCE Albarouki, E., and Deising, H. B. (2013). Infection structure-specific reductive iron assimilation is required for cell wall integrity and full virulence of the maize pathogen Colletotrichum graminicola. Mol Plant Microbe Interact 26, 695-708. doi: 10.1094/MPMI-01-13-0003-R Baek, J. M., Howell, C. R., and Kenerley, C. M. (1999). The role of an extracellular chitinase from Trichoderma vi…

## Sheet: Table S7
Supporting Information Table S7. Comparison of the expression ratios of selected pathogenicity-related DEGs using RNA-seq and qRT-PCR
DEG number	qRT-PCR (actin)	qRT-PCR (elongation factor2-1)	qRT-PCR (tubulin beta)	RPKM
GGTG_10011	–1.8	–3.54	–3.88	–2.38
GGTG_08028	–2.45	–2.71	–3.05	–4.05
GGTG_11845	–3.36	–3.02	–3.36	–4.11
GGTG_03282	–1.74	–1.82	–1.16	–2.33
GGTG_10566	–4.64	–3.67	–4.39	–4.8
GGTG_06631	–4.74	–4.09	–4.43	–3.93
The negative values ("–") represent down-regulation in Bv+Ggt relative to Ggt. qRT-PCR ratio was determined from the log2 of the -ΔΔ CT values from the Bv+Ggt-infected wheat root sample divided by that from the Ggt-infected wheat roots. RPKM ratio determined by the log2 of the RPKM value from the Bv+Ggt-infected wheat roots divided by that of the Ggt-infected wheat roots.
